# Supplementary material for: Multi-Omics and Experimental Validation Reveal Anti-HCC Mechanisms of Tibetan Liuwei Muxiang Pill and Quercetin
Source: Pharmaceuticals (Basel). 2025 Jun 16;18(6):900. doi: 10.3390/ph18060900 (PMC12196418; doi:10.3390/ph18060900)
Supplement: Supplementary file 1 [file pharmaceuticals-18-00900-s001.zip]

Archive with 10 entries (10 files):
- Figure S1.tif
- Figure S2.tif
- Figure S3.tif
- Figure S4.tif
- Figure S5.tif
- Figure S6.tif
- Figure S7.tif
- Table S1.xlsx
- Table S2.xlsx
- Table S3.xls
