# Supplementary material for: Multi-Omics and Experimental Validation Reveal Anti-HCC Mechanisms of Tibetan Liuwei Muxiang Pill and Quercetin
Source: Pharmaceuticals (Basel). 2025 Jun 16;18(6):900. doi: 10.3390/ph18060900 (PMC12196418; doi:10.3390/ph18060900)
Supplement: Supplementary file 1 [file pharmaceuticals-18-00900-s001.zip › Table S1.xlsx]

## Sheet: Sheet1
abbreviation	full names
LWMX	Liuwei Muxiang Pill
HCC	Hepatocellular Carcinoma
TCM	Traditional Chinese Medicine
QUE	Quercetin
GSEA	Gene Set Enrichment Analysis
DEGs	Differentially Expressed Genes
WGCNA	Weighted Gene Co-expression Network Analysis
GO	Gene Ontology
KEGG	Kyoto Encyclopedia of Genes and Genomes
DO	Disease Ontology
LIHC	Liver Hepatocellular Carcinoma
LASSO	Least Absolute Shrinkage and Selection Operator
RSF	Random Survival Forest
StepCox	Stepwise Cox regression model
Ridge	Ridge regression model
GBM	Gradient Boosting Machines
ROC	Receiver Operating Characteristic curve
AUC	Area Under the Curve
RMSD	Root Mean Square Deviation
RMSF	Root Mean Square Fluctuation
SASA	Solvent Accessible Surface Area
Rg	Radius of Gyration
MD	Molecular Dynamics
CCK-8	Cell Counting Kit-8
