# Supplementary material for: Multi-Omics and Experimental Validation Reveal Anti-HCC Mechanisms of Tibetan Liuwei Muxiang Pill and Quercetin
Source: Pharmaceuticals (Basel). 2025 Jun 16;18(6):900. doi: 10.3390/ph18060900 (PMC12196418; doi:10.3390/ph18060900)
Supplement: Supplementary file 1 [file pharmaceuticals-18-00900-s001.zip › Table S2.xlsx]

## Sheet: Sheet1
	CCNA2（PDB ID：6ATH）	CHK1（PDB ID：4HYI）	CHK2（PDB ID：2YCF）	E2F1（PDB ID：6G0P）	TOP2A（PDB ID：6ZY5）
epigallocatechin-3-gallate（458.4 g/mol）	-5.19	-4.72	-3.92	-3.98	-4.39
luteolin（286.24 g/mol）	-5.73	-5.08	-4.83	-4.97	-6.44
Palmitoleic acid（254.41 g/mol）	-4.18	-4.72	-4.57	-3.9	-3.87
quercetin（302.23 g/mol）	-5.51	-4.56	-3.92	-4.5	-5.49
