# Supplementary material for: Multi-Omics and Experimental Validation Reveal Anti-HCC Mechanisms of Tibetan Liuwei Muxiang Pill and Quercetin
Source: Pharmaceuticals (Basel). 2025 Jun 16;18(6):900. doi: 10.3390/ph18060900 (PMC12196418; doi:10.3390/ph18060900)
Supplement: Supplementary file 1 [file pharmaceuticals-18-00900-s001.zip › Table S3.xls]

ID	Description	setSize	enrichmentScore	NES	pvalue	p.adjust	qvalue	rank	leading_edge	core_enrichment
hsa01240	hsa01240	Biosynthesis of cofactors	138	-0.5563816478281	-1.72666427041675	0.0001478633742422	0.0001478633742422	0.00208509111363262	2319	tags=39%, list=13%, signal=34%	51109/23475/7390/55191/54995/125061/1371/9104/51004/326625/55163/210/79001/9249/51727/2729/5373/2643/11019/441024/27010/4337/6472/6697/65220/8942/1728/10720/23498/211/29968/5805/10243/1723/54658/7367/54490/6470/250/7364/8630/50808/7360/169355/4522/53354/219/217/6999/8564/7365/4143/249/3242
hsa04936	hsa04936	Alcoholic liver disease	137	-0.646147915582416	-2.0035552358088	0.000147994672191801	0.000147994672191801	0.00208509111363262	2198	tags=33%, list=13%, signal=29%	501/721/84818/712/5562/6416/4217/23417/728/4615/6720/8737/713/718/9663/7132/207/223/2168/714/4792/51422/34/720/8310/5606/37/727/5609/23643/130/3929/2308/124/219/217/10891/929/595/32/2920/127/125/1571/126
hsa04610	hsa04610	Complement and coagulation cascades	86	-0.825103489782568	-2.41005075504341	0.000157109190887667	0.000157109190887667	0.00208509111363262	1969	tags=63%, list=11%, signal=56%	712/3827/2159/728/3053/1604/7035/713/5648/718/11326/2243/629/3080/462/725/714/5104/2266/720/2244/1675/2147/1361/7450/727/2160/715/2155/5054/5627/733/10747/5624/5345/2161/2/732/3075/716/3426/710/5340/81494/3818/722/729/10878/10877/731/4153/730/2158/735
hsa04976	hsa04976	Bile secretion	86	-0.618969182957337	-1.80795156632781	0.000157109190887667	0.000157109190887667	0.00208509111363262	1740	tags=36%, list=10%, signal=33%	64241/8647/486/6523/8714/1244/6256/1080/8671/10720/10864/107/57835/54658/10599/7367/760/54490/7364/3781/6822/8431/3949/5244/6554/7365/10998/366/28234/6580/1576
hsa00980	hsa00980	Metabolism of xenobiotics by cytochrome P450	73	-0.767865822554101	-2.19219484276485	0.000160282096489822	0.000160282096489822	0.00208509111363262	1225	tags=41%, list=7%, signal=38%	4258/4257/10720/2950/54658/7367/1555/1545/54490/7364/1577/6822/1565/130/124/1548/22977/7365/1549/2944/3290/1559/2946/1543/127/1576/125/1571/126/1544
hsa00982	hsa00982	Drug metabolism - cytochrome P450	68	-0.78731981923069	-2.2294813974848	0.000160797555877151	0.000160797555877151	0.00208509111363262	1225	tags=46%, list=7%, signal=43%	4258/4257/2327/10720/2950/54658/7367/1555/54490/7364/1577/1557/2329/1565/130/124/1548/2328/7365/1549/2944/1559/316/2946/1558/127/1576/125/1571/126/1544
hsa05204	hsa05204	Chemical carcinogenesis - DNA adducts	67	-0.776350557326704	-2.19405341442898	0.000161134386077989	0.000161134386077989	0.00208509111363262	1225	tags=46%, list=7%, signal=43%	4258/4257/1562/10720/445329/6799/2950/5743/54658/7367/1545/54490/6817/7364/64816/1577/1557/6822/1548/7365/1549/2944/3290/1559/2946/1558/1543/1576/1571/10/1544
hsa00830	hsa00830	Retinol metabolism	66	-0.787267706227115	-2.22095597828097	0.000161238310222509	0.000161238310222509	0.00208509111363262	1453	tags=45%, list=8%, signal=42%	54884/317749/10901/1562/10720/54658/220/7367/1555/54490/7364/8630/1577/130/124/1548/1592/5959/7365/1549/1559/316/1558/1543/127/8608/1576/125/126/1544
hsa00140	hsa00140	Steroid hormone biosynthesis	61	-0.691699796493111	-1.92294799072853	0.000163826998689384	0.000163826998689384	0.00208509111363262	1219	tags=39%, list=7%, signal=37%	51144/7923/6718/10720/51478/1589/54658/7367/1545/54490/1583/6715/7364/8630/1577/1312/6716/3294/7365/3290/1543/1576/1571/1544
hsa05144	hsa05144	Malaria	47	-0.69471052486594	-1.85486690064668	0.000169176112332939	0.000169176112332939	0.00208509111363262	2777	tags=49%, list=16%, signal=41%	6401/3689/3569/3553/4233/6403/2995/3606/4615/7043/3383/3586/7059/975/6382/3820/4035/7057/7058/6347/3043/3039/3040
hsa00620	hsa00620	Pyruvate metabolism	46	-0.731365490693278	-1.94291785043175	0.000170270730461434	0.000170270730461434	0.00208509111363262	756	tags=37%, list=4%, signal=35%	5313/5106/3029/38/197257/130/5091/9380/124/134526/219/217/5105/32/127/125/126
hsa00280	hsa00280	Valine, leucine and isoleucine degradation	46	-0.710778627108516	-1.88822756868859	0.000170270730461434	0.000170270730461434	0.00208509111363262	2198	tags=65%, list=13%, signal=57%	501/3158/197322/84693/5096/36/594/223/5095/10449/26275/1962/34/3030/3033/593/1629/11112/3712/4329/30/38/3155/1892/18/64902/219/35/217/316
hsa00071	hsa00071	Fatty acid degradation	41	-0.813508913966064	-2.11865706204925	0.00017247326664367	0.00017247326664367	0.00208509111363262	1133	tags=61%, list=7%, signal=57%	36/223/10449/1962/34/8310/3030/3033/37/51703/1376/33/30/38/130/1892/2180/124/2639/219/35/217/127/125/126
hsa00260	hsa00260	Glycine, serine and threonine metabolism	39	-0.73179577879983	-1.88677242798116	0.000173943294485998	0.000173943294485998	0.00208509111363262	2198	tags=67%, list=13%, signal=58%	501/8639/4129/275/55349/6472/875/132158/2628/1757/2593/211/29968/1610/6470/51268/23464/113675/635/27232/189/29958/9380/1491/64902/10993
hsa00380	hsa00380	Tryptophan metabolism	38	-0.843695892219543	-2.16632738475262	0.000174003828084218	0.000174003828084218	0.00208509111363262	1316	tags=63%, list=8%, signal=58%	8942/223/130013/1962/23498/3030/55526/3033/1545/847/38/169355/1892/2639/219/64577/217/51166/6999/8564/316/11185/1543/1544
hsa00350	hsa00350	Tyrosine metabolism	36	-0.870438658705377	-2.21555866287255	0.000175777816839515	0.000175777816839515	0.00208509111363262	656	tags=42%, list=4%, signal=40%	2805/3081/2806/2184/130/124/1312/2954/1621/6898/316/127/3242/125/126
hsa00640	hsa00640	Propanoate metabolism	31	-0.78572488232419	-1.94530545672409	0.0001776514478593	0.0001776514478593	0.00208509111363262	1821	tags=55%, list=11%, signal=49%	23417/84693/5096/594/5095/26275/1962/8310/3030/593/1629/8801/4329/1892/18/35/32
hsa00410	hsa00410	beta-Alanine metabolism	30	-0.831767630699972	-2.04398558402505	0.000178475816526861	0.000178475816526861	0.00208509111363262	2198	tags=63%, list=13%, signal=55%	501/8639/23417/55748/223/26275/1962/8310/3030/4329/1892/1807/18/84735/219/35/217/51380/51733
hsa00591	hsa00591	Linoleic acid metabolism	26	-0.85059533125517	-2.03056693079582	0.000180505415162455	0.000180505415162455	0.00208509111363262	956	tags=38%, list=6%, signal=36%	100137049/26279/5320/1557/1573/1559/1558/1576/1571/1544
hsa00340	hsa00340	Histidine metabolism	19	-0.830041175909575	-1.87021109672132	0.000184263865855906	0.000184263865855906	0.00208509111363262	2198	tags=68%, list=13%, signal=60%	501/443/4129/55748/223/131669/3067/3034/144193/84735/219/217/10841
hsa03430	hsa03430	Mismatch repair	23	0.768714219194035	1.90274515755073	0.000223763705526964	0.000223763705526964	0.00219753936917333	2910	tags=74%, list=17%, signal=61%	5984/5111/6119/5424/5985/3978/9156/5983/6742/2956/6117/4292/6118/5981/10714/5982/4436
hsa03030	hsa03030	DNA replication	35	0.852341416413634	2.31139910479311	0.000231696014828545	0.000231696014828545	0.00219753936917333	811	tags=60%, list=5%, signal=57%	4171/4175/5984/4172/4173/2237/4176/10535/5111/4174/5557/5427/6119/5424/23649/5985/3978/54107/5983/6742/6117
hsa03420	hsa03420	Nucleotide excision repair	58	0.649568647294721	1.93088946521079	0.000254388196387688	0.000254388196387688	0.00219753936917333	2704	tags=53%, list=16%, signal=45%	5984/5111/5427/6119/5424/5433/5985/1069/3978/548644/54107/5983/246721/6117/5436/4331/5437/5431/2966/9978/404672/6118/1022/5438/5981/1642/2071/10714/8450/56655/5982
hsa03083	hsa03083	Polycomb repressive complex	76	0.588455158571398	1.83220678913779	0.000267451190157796	0.000267451190157796	0.00219753936917333	3350	tags=47%, list=19%, signal=38%	9212/7027/5931/2146/3054/10238/23512/3066/55252/8535/648/2033/54881/54880/1460/221937/3720/3065/26147/23466/51460/6322/5928/1876/84108/1387/171023/54554/10389/10600/7322/8726/84759/80012/7528/57332
hsa04260	hsa04260	Cardiac muscle contraction	81	0.565053018641438	1.77721745555223	0.00027063599458728	0.00027063599458728	0.00219753936917333	3121	tags=33%, list=18%, signal=27%	7388/170712/1347/1537/476/7381/1340/7168/488/1351/1345/1350/1337/9167/9377/444/1329/440567/7386/7171/1349/84701/481/7169/10479/7134/482
hsa03082	hsa03082	ATP-dependent chromatin remodeling	85	0.567130456274205	1.79712414677243	0.000274499039253363	0.000274499039253363	0.00219753936917333	3420	tags=49%, list=20%, signal=40%	9643/5931/86/6599/54107/3066/71/6944/51377/57459/10445/5977/10933/8289/8089/6597/6602/57504/125476/6594/54108/3065/8607/196528/6598/8295/8099/9274/6601/10263/5928/80314/57634/79913/10856/64431/60/29844/7528/55193/64769/6605
hsa03013	hsa03013	Nucleocytoplasmic transport	99	0.619539637919749	2.01160907637561	0.000283205890682526	0.000283205890682526	0.00219753936917333	1937	tags=43%, list=11%, signal=39%	5901/79023/3838/23636/1434/23165/79902/7514/9775/3837/55705/6613/84321/57122/65109/57510/9631/55746/23225/4116/9972/6612/22916/23279/10527/80145/8480/6396/348995/11260/9688/22794/3840/81929/129401/7329/3843/29107/10921/8563/1915/55916/59343
hsa03040	hsa03040	Spliceosome	112	0.625187680915372	2.06602864290462	0.000289184499710815	0.000289184499710815	0.00219753936917333	3632	tags=66%, list=21%, signal=52%	6628/10262/6636/3303/6631/3304/6633/9775/6629/25804/84321/27258/51645/5093/57819/22827/6627/6637/27316/4116/3312/11338/10465/9343/22916/9879/51340/10084/10713/6626/11017/220988/6632/1665/56259/10992/153527/3178/51691/10450/23451/6634/57461/84844/24148/6100/9128/51729/988/51690/2521/8896/10946/83443/23658/9129/84950/10285/9416/26121/9984/7307/10569/55696/8175/55110/11325/10915/22938/8559/3305/3310…
hsa04114	hsa04114	Oocyte meiosis	115	0.56080763555653	1.85725183496819	0.000294724432655467	0.000294724432655467	0.00219753936917333	1798	tags=30%, list=10%, signal=27%	991/9133/9232/6790/699/9134/891/7534/995/5501/898/10971/4085/1017/9126/9700/808/51529/5499/6300/805/7529/5603/51434/26271/51433/8697/10459/7533/5528/3710/23291/9978/112/9088
hsa03010	hsa03010	Ribosome	131	0.692039073617099	2.33997293262933	0.000302206104563312	0.000302206104563312	0.00219753936917333	3104	tags=63%, list=18%, signal=52%	6138/6175/6156/6227/6193/6191/3921/6187/6165/6202/6159/6206/54460/65005/6132/29074/6139/6188/6143/6147/6155/6169/6201/6176/6152/6168/6157/6170/6205/55052/6194/6144/11222/79590/6224/9553/6171/28998/6166/6222/6208/6154/64979/6129/6207/6183/6146/6231/9349/6230/6160/6210/6209/51121/51373/6218/219927/6136/23521/51023/65003/6130/2197/55173/29093/6235/6173/64960/6124/6217/51081/6204/6158/6233/6133/6141/…
hsa04110	hsa04110	Cell cycle	142	0.656487947792756	2.24329048296515	0.000311138767890479	0.000311138767890479	0.00219753936917333	1965	tags=46%, list=11%, signal=41%	991/4171/9133/9232/113130/9212/4175/4172/699/9319/4173/81620/890/7272/4176/5111/1870/7027/4174/9134/8317/891/10403/1019/7534/995/898/1111/10971/994/4085/6502/1017/1029/9126/2810/9700/993/51529/3066/9184/7529/51434/2033/5591/26271/10735/51433/10274/8697/10459/11200/7533/701/5528/27085/3065/9587/9978/5885/9088/1022/4089/1030/1031
hsa05415	hsa05415	Diabetic cardiomyopathy	169	0.467188819848719	1.63487860224495	0.00032499187520312	0.00032499187520312	0.00219753936917333	2383	tags=31%, list=14%, signal=27%	55967/7388/1277/170712/56901/5501/1278/1347/1537/142/2539/292/7381/5601/1340/5580/4318/4694/7416/488/5499/5578/6300/1351/4724/1345/4712/2597/1350/5291/5603/1337/6513/5296/7419/9167/9377/54539/4695/4709/4708/23236/1329/440567/126328/4696/4711/7386/4725/1349/5879/4715
hsa04978	hsa04978	Mineral absorption	59	-0.651747258420983	-1.80235132447008	0.000328731097961867	0.000328731097961867	0.00219753936917333	1819	tags=25%, list=11%, signal=23%	4891/79901/4490/486/6523/1317/3162/4499/4493/4494/4502/4496/4489/4495/4501
hsa04814	hsa04814	Motor proteins	175	0.486494634808841	1.70923657476572	0.000330141961043249	0.000330141961043249	0.00219753936917333	2693	tags=25%, list=16%, signal=21%	3833/10112/10376/24137/7846/84790/11004/7283/3832/203068/83658/1062/9928/9585/140465/56992/55930/7168/10540/84700/71/3799/113457/1778/3796/10381/72/27175/9371/9493/6993/1781/55860/4644/7171/347240/4646/81930/51174/4640/4622/11258/4637/7169
hsa00220	hsa00220	Arginine biosynthesis	21	-0.805576703408422	-1.84644832344252	0.000364497904137051	0.000364497904137051	0.00235690374103657	1661	tags=57%, list=10%, signal=52%	383/1373/5009/95/2805/2746/2806/27165/435/2875/445/84706
hsa05150	hsa05150	Staphylococcus aureus infection	92	-0.602194098232765	-1.77852641156276	0.000466272925085483	0.000466272925085483	0.00293124792085903	2699	tags=37%, list=16%, signal=31%	2357/1667/3689/717/2215/1671/6403/721/712/1670/728/3880/713/3109/5648/3383/718/2213/629/3586/714/2204/2266/720/1675/727/715/10747/3075/716/3426/5340/1672/4153
hsa00190	hsa00190	Oxidative phosphorylation	103	0.502668265563958	1.64413639737707	0.000564971751412429	0.000564971751412429	0.00345573048516849	2745	tags=41%, list=16%, signal=34%	55967/7388/170712/56901/1347/1537/7381/1340/4694/5464/1351/4724/1345/4712/1350/1337/528/9296/537/523/9167/9377/10063/54539/4695/4709/4708/1329/440567/126328/4696/4711/7386/495/1353/4725/1349/4715/84701/9114/4702/8992
hsa04630	hsa04630	JAK-STAT signaling pathway	161	-0.525103819523789	-1.65374177635082	0.000580973129992738	0.000580973129992738	0.0034600892783501	2718	tags=27%, list=16%, signal=23%	53833/3568/3560/3569/5159/6775/6777/51588/5781/3597/3587/3590/6774/5293/7297/6778/1026/4170/3575/6773/246778/1438/3586/207/4609/2273/3598/3977/1441/5295/5292/3459/9021/3454/3953/3952/3566/1154/5156/595/8835/316/2690
hsa00590	hsa00590	Arachidonic acid metabolism	55	-0.646749852544447	-1.76800374295335	0.000659195781147001	0.000659195781147001	0.00382529265712834	1194	tags=29%, list=7%, signal=27%	145482/100137049/4051/26279/5743/5320/1555/1557/2053/1573/3248/8529/5730/1559/1558/1571
hsa04061	hsa04061	Viral protein interaction with cytokine and cytokine receptor	94	-0.589121744463014	-1.74467366711057	0.000773275595422209	0.000773275595422209	0.00423628291591826	2718	tags=39%, list=16%, signal=33%	53833/9560/3560/1235/3569/4055/388372/6349/3587/6372/8764/6348/5473/6355/3606/8807/414062/6376/8795/6368/6363/3586/7132/8809/6357/7133/8740/6366/6360/6347/6352/1436/6359/6358/9547/6387/2920
hsa04064	hsa04064	NF-kappa B signaling pathway	96	-0.571258828277515	-1.69407867957987	0.000775434243176179	0.000775434243176179	0.00423628291591826	3025	tags=36%, list=18%, signal=30%	1540/598/2919/695/10913/9020/9560/3553/4055/51588/388372/329/10673/4615/8737/3383/6363/7132/3554/330/6357/5336/4792/5743/8837/8740/6366/1647/23643/3929/6387/929/4616/2920/10912
hsa04146	hsa04146	Peroxisome	80	-0.610190862573377	-1.76181979997078	0.000795798185580137	0.000795798185580137	0.00423628291591826	2160	tags=45%, list=13%, signal=40%	570/84188/196743/5830/5195/54677/23417/3295/8309/5264/55825/10901/4598/1384/1891/1962/7498/3418/26063/8310/1610/8800/283927/847/51268/51703/6342/30/3155/189/2053/2180/11001/51179/54363/92960
hsa03320	hsa03320	PPAR signaling pathway	71	-0.636750155427354	-1.80927067648205	0.000804893754024469	0.000804893754024469	0.00423628291591826	1561	tags=35%, list=9%, signal=32%	2710/8309/6256/2168/1962/34/10580/8310/10062/376497/5106/51703/1376/6342/33/123/1593/30/51129/2180/11001/5105/10998/1582/116519
hsa04914	hsa04914	Progesterone-mediated oocyte maturation	88	0.524993218690428	1.67003522116674	0.000832870627429206	0.000832870627429206	0.00428390394491099	2386	tags=33%, list=14%, signal=29%	9133/6790/699/890/891/3326/995/994/4085/1017/5601/993/51529/6300/5291/5603/3320/51434/5296/51433/8697/10459/112/9088/5894/64682/5594/10393/3480
hsa00250	hsa00250	Alanine, aspartate and glutamate metabolism	33	-0.728338772677269	-1.82274485609863	0.000884642604387827	0.000884642604387827	0.00444907976475749	1379	tags=48%, list=8%, signal=45%	1373/2346/56954/2805/2746/2806/7915/27165/435/189/8659/18/64902/2875/445/84706
hsa04120	hsa04120	Ubiquitin mediated proteolysis	131	0.468113193140105	1.58281843195547	0.000906618313689937	0.000906618313689937	0.00446047911769648	2881	tags=33%, list=17%, signal=28%	991/11065/10055/6502/92912/51529/7319/22954/51434/23327/10054/51433/8697/8453/10401/63893/23291/7329/65264/9978/51366/867/4591/55070/7324/9040/64682/55120/26272/10393/10477/1642/8450/10075/7314/8554/90293/9616/6233/7428/25847/7334/672
hsa04714	hsa04714	Thermogenesis	181	0.449032027640836	1.58507396468334	0.00100066711140761	0.00100066711140761	0.00481844185784177	2506	tags=35%, list=15%, signal=30%	2182/55967/7388/170712/56901/86/1347/1537/6009/4893/6599/4879/7381/1340/4694/64764/6300/1351/4724/1345/4712/1350/71/6194/5603/1337/91942/148327/8289/6597/6602/9167/9377/10063/54539/2885/4695/4709/2778/4708/1386/1329/440567/112/6598/126328/4696/4711/5571/2181/51780/7386/5565/152831/1353/4725/5564/6601/1349/3265/4715/6654/84701
hsa00983	hsa00983	Drug metabolism - other enzymes	78	-0.588432536154197	-1.69611615698924	0.00143175310213172	0.00143175310213172	0.00675059028417369	1227	tags=33%, list=7%, signal=31%	7378/4258/4257/7084/10720/7498/151531/8824/2950/54658/7367/54490/1066/7364/7172/1807/978/1548/51733/7365/1549/2944/2946/1576/1571/10
hsa05322	hsa05322	Systemic lupus erythematosus	54	-0.62552953798413	-1.70803688512071	0.00148245758524131	0.00148245758524131	0.00684701140337018	2424	tags=37%, list=14%, signal=32%	2215/942/721/87/712/713/3109/718/3586/714/720/727/715/733/732/716/729/731/730/735
hsa00010	hsa00010	Glycolysis / Gluconeogenesis	64	-0.606865802719814	-1.703413992709	0.00161420500403551	0.00161420500403551	0.00730640159721337	1246	tags=23%, list=7%, signal=22%	3101/223/229/5313/5106/130/124/2027/219/217/5105/2203/127/125/126
hsa03015	hsa03015	mRNA surveillance pathway	86	0.508603371671228	1.61424415808855	0.00164971130052241	0.00164971130052241	0.00731578452431625	3740	tags=52%, list=22%, signal=41%	5501/9775/23381/26986/1478/65109/5499/4116/22916/22794/10898/11051/5528/51692/29107/10921/55916/10914/23283/5042/55012/8731/9887/124540/8106/11052/2521/5527/5515/29894/8732/55339/1479/53918/5525/55110/5500/8761/28227/23435/65110/5518/5522/5411/132430
hsa04668	hsa04668	TNF signaling pathway	112	-0.520019404852727	-1.57449109205396	0.00168092909535452	0.00168092909535452	0.00731578452431625	2060	tags=32%, list=12%, signal=28%	6372/5293/6416/4217/83737/1326/8737/1385/3659/1051/3383/6868/6376/7132/207/8809/5604/3725/330/9530/5295/7133/4792/602/9021/5743/8837/5606/1906/6347/6352/5609/3726/84699/2920/2353
hsa03008	hsa03008	Ribosome biogenesis in eukaryotes	69	0.533925225510632	1.63278223455323	0.00185972369819341	0.00185972369819341	0.00794122333885965	2736	tags=41%, list=16%, signal=34%	5901/55651/7514/10528/1736/2091/55505/55813/3692/23560/10775/51096/26354/1460/55781/29107/10813/55916/780853/51602/54913/51367/55226/25996/55127/29889/10940/22803
hsa03050	hsa03050	Proteasome	44	0.609685352080141	1.72297888254463	0.00191984641228702	0.00191984641228702	0.00804613993453623	2686	tags=52%, list=16%, signal=44%	5704/5710/5708/5693/10197/5682/5692/5690/10213/5706/9861/5687/5686/5721/5684/5713/5685/5698/5707/5720/5691/5689/5701
hsa03460	hsa03460	Fanconi anemia pathway	44	0.593586349080758	1.67748288677678	0.00215982721382289	0.00215982721382289	0.00888732729132866	2609	tags=41%, list=15%, signal=35%	29089/55215/2189/5889/6119/2177/2178/641/7398/6117/80010/4292/6118/2187/146956/55120/79728/84126
hsa05143	hsa05143	African trypanosomiasis	34	-0.679252046096588	-1.71197915323563	0.00317628374801482	0.00317628374801482	0.0128364850718644	2806	tags=56%, list=16%, signal=47%	355/6401/2150/3569/3553/335/3827/3606/4615/5330/3383/8542/3586/7064/169355/3043/3039/3250/3040
hsa00650	hsa00650	Butanoate metabolism	24	-0.718335817806467	-1.69140452747458	0.00397614314115308	0.00397614314115308	0.0157870872640427	1341	tags=50%, list=8%, signal=46%	348158/79944/1962/3030/3033/7915/38/3155/1892/18/35/6296
hsa04913	hsa04913	Ovarian steroidogenesis	50	-0.608064710949228	-1.6386393437349	0.00418130122093996	0.00418130122093996	0.0163154221869708	956	tags=22%, list=6%, signal=21%	100137049/51478/107/5743/1545/1583/3949/1573/3294/3479/1543
hsa01200	hsa01200	Carbon metabolism	110	-0.51041280475091	-1.53994943321408	0.00431300061614294	0.00431300061614294	0.0165440701600488	1865	tags=36%, list=11%, signal=33%	48/2271/84693/1743/6390/275/5096/6472/1373/3101/132158/5095/26275/229/3418/29968/8310/5313/6470/2805/2746/2806/847/8801/113675/4329/38/189/5091/1892/51179/64902/2027/54363/35/2875/84706/2203/55753/10993
hsa03410	hsa03410	Base excision repair	43	0.582416675280283	1.64285017280072	0.0045313617934653	0.0045313617934653	0.0170919786946498	702	tags=33%, list=4%, signal=31%	5984/2237/5111/5427/328/5424/142/5985/3978/4968/7374/54107/10038/5983
hsa03440	hsa03440	Homologous recombination	34	0.618328738650544	1.66416857841943	0.00461361014994233	0.00461361014994233	0.0171169315312787	2411	tags=50%, list=14%, signal=43%	580/5889/6119/5424/8438/5932/11073/641/7517/6742/6117/4683/79184/6118/146956/10714/79728
hsa00310	hsa00310	Lysine degradation	46	-0.617268541508507	-1.63981221847096	0.00527839264430444	0.00527839264430444	0.0192674773943201	1470	tags=37%, list=9%, signal=34%	1743/55870/83852/223/10157/1962/3030/55526/3033/51268/38/1892/2639/219/217/51166/8424
hsa05203	hsa05203	Viral carcinogenesis	158	0.409039046339935	1.41767163876651	0.00576368876080692	0.00576368876080692	0.0207049805108352	2808	tags=28%, list=16%, signal=24%	991/890/9134/1019/7534/898/1111/10971/6502/4893/1017/1029/2958/2960/3066/64764/7529/5291/387/23513/2033/148327/3716/5296/7419/7533/5902/2885/3065/1386/2966/6908/1030/5594/3265/998/1642/5879/1387/79885/9114/581/5595/9759/6850
hsa00630	hsa00630	Glyoxylate and dicarboxylate metabolism	29	-0.690155913279404	-1.68602464971101	0.00591185954854891	0.00591185954854891	0.0209054243904279	2042	tags=55%, list=12%, signal=49%	125061/48/84693/275/5096/6472/132158/5095/6470/847/38/189/9380/51179/64902/54363
hsa03018	hsa03018	RNA degradation	69	0.507208424735017	1.55108031153807	0.00637619553666312	0.00637619553666312	0.0222005188725923	2736	tags=45%, list=16%, signal=38%	10950/25804/27258/5214/57819/51010/26986/2023/167227/54512/57472/25904/51013/4848/23404/5393/2026/51691/29883/3313/9337/5042/80153/56915/51690/4849/5394/23658/170506/219988/22803
hsa01210	hsa01210	2-Oxocarboxylic acid metabolism	32	-0.668945236683725	-1.66233787988936	0.0067651771408225	0.0067651771408225	0.022885806168659	1865	tags=50%, list=11%, signal=45%	48/1743/594/3418/55526/95/2805/2806/593/1629/189/64902/2875/51166/84706/55753
hsa05202	hsa05202	Transcriptional misregulation in cancer	172	-0.453315500168187	-1.43859989914512	0.00677526308202393	0.00677526308202393	0.022885806168659	2694	tags=26%, list=16%, signal=22%	1667/3560/3569/6258/4233/8864/6688/1671/942/2313/85414/2120/5087/329/4804/3695/1643/6760/4005/1670/1026/9611/1051/26039/6256/4609/330/604/1025/3398/8842/1647/1436/7704/2308/3248/7113/64332/1848/929/3486/3479/4616/10912
hsa04380	hsa04380	Osteoclast differentiation	132	-0.479064025384677	-1.47852191840188	0.0074582338902148	0.0074582338902148	0.0248222954550492	2546	tags=33%, list=15%, signal=28%	4982/11027/1540/2355/695/2214/9020/8061/3553/7305/2215/6688/10288/5293/7297/11025/1385/3727/140885/6773/2213/10859/1535/7132/207/353514/5604/3725/3554/5295/5336/4792/2534/3459/9021/3454/2274/10990/1436/5609/3726/2353/2354
hsa00100	hsa00100	Steroid biosynthesis	18	0.717117280234915	1.66725245260509	0.00888792542813787	0.00888792542813787	0.0291518530442356	2170	tags=61%, list=13%, signal=53%	6713/2222/10682/8435/4047/3930/3988/50814/6646/1717/120227
hsa00120	hsa00120	Primary bile acid biosynthesis	17	-0.752887185815647	-1.65367972565485	0.00972326103216156	0.00972326103216156	0.0314361070964622	1623	tags=65%, list=9%, signal=59%	570/3295/8309/9023/80270/6718/6342/1593/51302/10998/1582
hsa05133	hsa05133	Pertussis	73	-0.528857778114079	-1.50984619927667	0.0104183362718384	0.0104183362718384	0.0332089295544146	2598	tags=36%, list=15%, signal=30%	3689/717/3569/3553/721/6372/712/1073/4615/713/3659/718/3586/725/3725/714/720/3394/727/715/23643/716/710/929/722/2353
hsa00360	hsa00360	Phenylalanine metabolism	16	-0.756431225373822	-1.63796955396193	0.0115203021718602	0.0115203021718602	0.0362114761249993	885	tags=44%, list=5%, signal=42%	8639/4129/5053/2805/2806/6898/3242
hsa05142	hsa05142	Chagas disease	100	-0.492186916986783	-1.46912305580943	0.01220265678097	0.01220265678097	0.037830875384406	3128	tags=40%, list=18%, signal=33%	5521/55844/2770/2769/811/355/3569/3553/2767/6349/9630/5519/6348/712/5293/3827/6416/4615/7043/5330/713/414062/718/3586/7132/207/5520/3725/919/714/5295/4792/107/3459/8837/6347/6352/2775/5054/2353
hsa00130	hsa00130	Ubiquinone and other terpenoid-quinone biosynthesis	12	-0.791702990974844	-1.61609701739076	0.0123862976582156	0.0123862976582156	0.037881280178042	2429	tags=50%, list=14%, signal=43%	2677/51004/79001/1728/6898/3242
hsa04920	hsa04920	Adipocytokine signaling pathway	68	-0.52989729295157	-1.50052891894358	0.0128638044701721	0.0128638044701721	0.0388170941906946	2167	tags=28%, list=13%, signal=25%	5781/5562/6774/6794/6256/7132/207/7133/4792/51422/9021/5106/3953/51703/3952/2180/10891/5105/32
hsa00670	hsa00670	One carbon pool by folate	35	-0.620352489144783	-1.57243304663951	0.0142455153007387	0.0142455153007387	0.0424208558124489	1599	tags=46%, list=9%, signal=42%	275/441024/55349/6472/875/1757/6470/23743/635/27232/4522/29958/1491/10840/10841/4143
hsa03022	hsa03022	Basal transcription factors	40	0.556953748334663	1.54809948974285	0.0146780303030303	0.0146780303030303	0.042655683324207	4029	tags=52%, list=23%, signal=40%	2958/6883/2960/6873/6880/6874/4331/6877/6879/2966/6908/404672/1022/2071/6878/6881/27097/138474/8148/9519/2967
hsa04931	hsa04931	Insulin resistance	103	-0.481026409831945	-1.43990280471271	0.0147013308573197	0.0147013308573197	0.042655683324207	1966	tags=24%, list=11%, signal=22%	5562/6774/5293/6720/1385/5507/7132/207/5295/4792/51422/9021/10062/376497/5106/51085/6514/84699/2308/11001/2998/10891/5105/32/10998
hsa00430	hsa00430	Taurine and hypotaurine metabolism	15	-0.756639785788687	-1.61837997030484	0.0149479659413434	0.0149479659413434	0.0428222875068466	2231	tags=53%, list=13%, signal=46%	2330/2687/570/2327/2329/1036/51380/2328
hsa04662	hsa04662	B cell receptor signaling pathway	81	-0.506054309297538	-1.46509693990131	0.0155382907880133	0.0155382907880133	0.0439570068345114	2356	tags=27%, list=14%, signal=24%	10288/3635/5880/5293/11025/118788/2213/10859/207/975/353514/5604/3725/27071/5295/5336/4792/7410/10990/974/8519/2353
hsa04148	hsa04148	Efferocytosis	150	-0.442858940679763	-1.38549789348239	0.0194529764516601	0.0194529764516601	0.0543520459663017	2225	tags=26%, list=13%, signal=23%	5087/5781/1844/84466/712/80824/405/51552/383/713/1385/1051/9023/6868/6376/140885/27072/6256/19/91937/3586/84868/55754/5604/714/558/4035/7057/10062/5743/161291/816/286410/2621/5627/23166/64284/1847/55576
hsa00785	hsa00785	Lipoic acid metabolism	18	-0.713046304157946	-1.58719776168858	0.0202263870848024	0.0202263870848024	0.0558237897719193	1786	tags=61%, list=10%, signal=55%	2653/116285/4967/1743/275/11019/594/55526/593/1629/55753
hsa00270	hsa00270	Cysteine and methionine metabolism	48	-0.559508782073549	-1.49802571984385	0.022570321711302	0.022570321711302	0.0605323962754912	1442	tags=33%, list=8%, signal=31%	7263/875/29968/2805/2806/23743/55256/113675/635/1036/27232/1491/64902/10993/4143/6898
hsa01212	hsa01212	Fatty acid metabolism	52	-0.54831995244424	-1.48815521725526	0.022731043636967	0.022731043636967	0.0605323962754912	1623	tags=42%, list=9%, signal=38%	3295/36/51144/7923/10449/1962/34/8310/3030/79071/3033/37/51703/1376/6342/33/30/38/1892/2180/84869/35
hsa05100	hsa05100	Bacterial invasion of epithelial cells	67	0.470078999227398	1.43259904889203	0.0229188619599579	0.0229188619599579	0.0605323962754912	3071	tags=43%, list=18%, signal=36%	10094/10163/23607/5747/1211/5291/71/387/857/5296/10552/1399/10459/1495/3611/867/10109/1213/10097/10092/998/5879/10093/10095/3688/1499/2017/60/10096
hsa00603	hsa00603	Glycosphingolipid biosynthesis - globo and isoglobo series	15	0.706020801813153	1.57405944895413	0.0231079075683697	0.0231079075683697	0.0605323962754912	3261	tags=47%, list=19%, signal=38%	2717/3074/2524/3073/4668/2523/53947
hsa04152	hsa04152	AMPK signaling pathway	119	-0.457206922203026	-1.39560850765257	0.0232697793124156	0.0232697793124156	0.0605323962754912	2066	tags=26%, list=12%, signal=23%	5523/5519/5562/5293/6794/23417/51552/1938/6720/1385/8408/1080/207/5209/5520/148/5295/51422/5106/3953/3952/84699/2308/2998/5207/10891/5105/3479/595/2203/32
hsa00330	hsa00330	Arginine and proline metabolism	43	-0.568992164283923	-1.49285073174468	0.0242726803236357	0.0242726803236357	0.0624237592055225	2198	tags=47%, list=13%, signal=41%	501/79814/4129/383/55748/51056/223/2628/2593/6303/112483/1610/2805/2806/4942/8659/84735/219/217/58510
hsa05412	hsa05412	Arrhythmogenic right ventricular cardiomyopathy	86	0.439030974466154	1.39342997948121	0.0250206213912565	0.0250206213912565	0.0629331671482258	3499	tags=29%, list=20%, signal=23%	488/3685/71/8910/4000/1829/83439/6641/1824/1495/5318/1837/51176/2010/2697/3688/1499/1832/3691/60/3694/6640/3655/784/6543
hsa04612	hsa04612	Antigen processing and presentation	78	0.444616354379667	1.39045395768936	0.02502691065662	0.02502691065662	0.0629331671482258	1804	tags=21%, list=10%, signal=18%	3326/3127/3303/3304/5993/10437/10197/3312/3123/8625/3320/3306/3308/5721/4802/821
hsa04218	hsa04218	Cellular senescence	151	0.377541466762548	1.29971682945288	0.025584333543904	0.025584333543904	0.0636278971884252	1593	tags=21%, list=9%, signal=19%	9133/890/1870/9134/891/2305/1019/5501/898/1111/6009/4893/292/1017/1029/993/808/7416/5499/6300/805/5291/5603/5296/7419/11200/8878/3710/286826/4683/22800/23291
hsa05017	hsa05017	Spinocerebellar ataxia	132	0.392660035406432	1.32858499516581	0.0260764099454215	0.0260764099454215	0.064146775037364	2356	tags=26%, list=14%, signal=22%	5704/5710/10528/292/5601/5708/7416/5693/488/5578/5682/5291/5692/5690/10213/5706/5296/7419/9861/5687/2776/3710/5686/23236/5684/6908/8678/5713/5685/9698/5707/23369/7494/5691
hsa04935	hsa04935	Growth hormone synthesis, secretion and action	116	-0.457923844897275	-1.39129967239363	0.0264116575591985	0.0264116575591985	0.0642728508797701	1953	tags=19%, list=11%, signal=17%	6774/5293/6416/25759/5330/1385/207/5604/5295/5336/107/9021/5606/6752/3726/84699/3486/3479/8835/2690/2353/3483
hsa04922	hsa04922	Glucagon signaling pathway	101	-0.466081186283701	-1.39178322804207	0.0275328692962104	0.0275328692962104	0.0662885430983788	1613	tags=19%, list=9%, signal=17%	5330/1385/23235/207/51422/5256/816/5106/150094/6514/84699/2308/2998/5207/10891/5105/2203/2642/32
hsa00770	hsa00770	Pantothenate and CoA biosynthesis	21	-0.669353904690576	-1.53421442039767	0.028795334426827	0.028795334426827	0.068598303620696	1318	tags=38%, list=8%, signal=35%	5167/8876/1807/53354/219/217/51380/51733
hsa01232	hsa01232	Nucleotide metabolism	70	0.458114134153043	1.40470714127766	0.0292319957480733	0.0292319957480733	0.0689131478710062	1908	tags=29%, list=11%, signal=26%	7298/7083/8833/7371/3615/4830/6241/6240/654364/124583/1633/1854/79077/158/54963/3251/30833/56474/29922/100
hsa04540	hsa04540	Gap junction	82	0.436007784002173	1.37516104787354	0.0300731509076131	0.0300731509076131	0.0701652462847186	2631	tags=27%, list=15%, signal=23%	10376/7846/84790/203068/4893/5578/1453/113457/7082/10381/2885/2776/3710/2778/23236/112/5894/5594/2697/3265/6654/5595
hsa03272	hsa03272	Virion - Hepatitis viruses	44	-0.556694996993554	-1.46701454704815	0.031191088260497	0.031191088260497	0.0720309771858953	2710	tags=36%, list=16%, signal=31%	1956/10618/949/3916/27183/5119/1365/23562/1803/137075/9071/975/7122/3949/6554/9075
hsa04979	hsa04979	Cholesterol metabolism	49	-0.540495327693896	-1.45277659570116	0.0320308569511991	0.0320308569511991	0.0732231179639319	2702	tags=49%, list=16%, signal=41%	949/64240/344/114879/335/341/345/9388/64241/8647/350/338/706/19/4035/4018/27141/1593/3949/51129/27329/3990/1071/3931
hsa03060	hsa03060	Protein export	25	0.597765643806371	1.51088478921912	0.0332584269662921	0.0332584269662921	0.0752690715552927	4002	tags=64%, list=23%, signal=49%	23480/6727/5018/23478/28972/6730/90701/10952/6728/6729/6726/8266/55176/29927/6731/9789
hsa04975	hsa04975	Fat digestion and absorption	39	-0.567627396347704	-1.46350081788123	0.0354844320751435	0.0354844320751435	0.0795117550407072	1850	tags=46%, list=11%, signal=41%	949/64240/335/84647/64241/80168/338/19/10555/2168/84649/26279/376497/5320/2806/29881/38/4547
hsa04620	hsa04620	Toll-like receptor signaling pathway	105	-0.454235775811585	-1.36282845627712	0.0367794776696028	0.0367794776696028	0.0816056522080971	2673	tags=29%, list=16%, signal=24%	9560/3569/3553/942/388372/6349/6348/5293/7297/6416/4615/1326/8737/414062/3665/6773/54472/207/5604/3725/5295/4792/3454/5606/6352/5609/23643/3929/929/2353
hsa04977	hsa04977	Vitamin digestion and absorption	24	-0.637654322440042	-1.50143064177457	0.0372311585035243	0.0372311585035243	0.0818058158227667	2726	tags=42%, list=16%, signal=35%	10560/949/25974/9227/335/686/8884/338/2346/80704
hsa02010	hsa02010	ABC transporters	45	-0.546022266458668	-1.44423016240387	0.0382971448110788	0.0382971448110788	0.0830910105250691	2760	tags=38%, list=16%, signal=32%	64137/64240/9429/10060/5243/64241/8647/8714/1244/19/1080/22/10350/23460/5244/10351/1672
hsa00760	hsa00760	Nicotinate and nicotinamide metabolism	31	-0.596766729963519	-1.47748098896331	0.0385503641854681	0.0385503641854681	0.0830910105250691	2323	tags=29%, list=14%, signal=25%	10135/23475/55191/65220/5167/23408/23530/316/4837
